# Supplementary material for: Serotonin Transporter mRNA Expression Is Reduced in the Peripheral Blood Mononuclear Cells of Subjects with Major Depression but Normal in Fibromyalgia
Source: Brain Sci. 2023 Oct 20;13(10):1485. doi: 10.3390/brainsci13101485 (PMC10605238; doi:10.3390/brainsci13101485)
Supplement: Supplementary file 1 [file brainsci-13-01485-s001.zip]

Archive with 1 entries (1 files):
- brainsci-2654723-supplementary.pdf
